# Supplementary material for: Temporal dynamics of gene expression in heat-stressed Caenorhabditis elegans
Source: PLoS One. 2017 Dec 11;12(12):e0189445. doi: 10.1371/journal.pone.0189445 (PMC5724892; doi:10.1371/journal.pone.0189445)
Supplement: S3 Table — Each pairwise comparison is given. The p-values reported for survival are based on a log-rank test, for movement on a chi-squared test, and for number of offspring on a t-test. The tables report the Benjamini-Hochberg corrected p-values. (XLSX) [file pone.0189445.s006.xlsx]

## Sheet: SurvivalStats
Survival
Log-rank test: calculated in R with package Survival (vs. 2.41-3). Treatment is the exposure duration to heat stress at 35C in minutes.
P-value											P-value corrected for multiple testing (Benjamini & Hochberg, 1995)
Treatment	0	30	60	120	180	240	360	480	720		Treatment	0	30	60	120	180	240	360	480	720
0											0
30	1										30	1
60	0.293114	0.296977									60	0.343015	0.343015
120	1	1	0.304902								120	1	1	0.343015
180	1.50998e-07	1.88041e-07	2.07237e-06	1.62731e-07							180	2.86101e-07	3.22355e-07	2.98421e-06	2.92916e-07
240	3.51807e-07	4.31141e-07	3.79919e-06	3.1448e-07	0.86053						240	5.50655e-07	6.46712e-07	5.26042e-06	5.14604e-07	0.93876
360	0	0	0	0	1.60982e-14	1.18794e-14					360	0	0	0	0	3.21965e-14	2.51563e-14
480	0	0	0	0	0	0	0.176668				480	0	0	0	0	0	0	0.219312
720	0	0	0	0	0	0	0.000331183	0.00141254			720	0	0	0	0	0	0	0.000441577	0.00181612

## Sheet: Movement
Day1
P-value (chi-square test, pairwaise comparison between diferent treatments )											P-value corrected for multiple testing (Benjamini & Hochberg, 1995)
Treatment	0	30	60	120	180	240	360	480	720		Treatment	0	30	60	120	180	240	360	480	720
0											0
30	NA										30	NA
60	NA	NA									60	NA	NA
120	1	1	1								120	1	1	1
180	1.10188e-05	1.28843e-05	1.76332e-05	2.31163e-05							180	1.43723e-05	1.61053e-05	2.11599e-05	2.66726e-05
240	4.76613e-09	6.11816e-09	1.01016e-08	7.11341e-09	0.0841149						240	7.52546e-09	9.17724e-09	1.3775e-08	1.0162e-08	0.0934609
360	1.03148e-27	1.70636e-27	4.67375e-27	5.91963e-28	5.18462e-16	1.75038e-11					360	5.15741e-27	7.31299e-27	1.75265e-26	3.55178e-27	1.11099e-15	3.0889e-11
480	5.92157e-26	9.77628e-26	2.66675e-25	3.49594e-26	1.46344e-14	2.3627e-10	NA				480	1.77647e-25	2.66626e-25	6.66688e-25	1.16531e-25	2.92689e-14	3.93783e-10	NA
720	2.46109e-30	4.08174e-30	1.12386e-29	1.40009e-30	4.12136e-18	3.98611e-13	NA	NA			720	3.69164e-29	4.08174e-29	8.42893e-29	3.69164e-29	9.51084e-18	7.47395e-13	NA	NA
Day2
P-value (chi-square test, pairwaise comparison between diferent treatments )											P-value corrected for multiple testing (Benjamini & Hochberg, 1995)
Treatment	0	30	60	120	180	240	360	480	720		Treatment	0	30	60	120	180	240	360	480	720
0											0
30	NA										30	NA
60	0.980456	0.986865									60	1	1
120	0.987078	0.993486	1								120	1	1	1
180	4.75697e-06	5.62199e-06	3.51377e-05	2.98657e-05							180	6.6184e-06	7.49598e-06	4.32464e-05	3.8228e-05
240	8.74789e-08	1.08576e-07	8.04652e-07	6.5059e-07	0.405029						240	1.47333e-07	1.73722e-07	1.1704e-06	9.91375e-07	0.480034
360	1.7091e-27	2.82667e-27	5.4407e-26	3.28862e-26	3.78946e-15	1.06171e-12					360	1.09382e-26	1.50756e-26	2.10545e-25	1.50337e-25	8.66162e-15	1.99852e-12
480	5.92157e-26	9.77628e-26	1.87878e-24	1.14e-24	6.49274e-14	1.28895e-11	NA				480	2.10545e-25	3.12841e-25	5.01008e-24	3.31636e-24	1.29855e-13	2.29147e-11	NA
720	2.46109e-30	4.08174e-30	8.11295e-29	4.87406e-29	2.32504e-17	1.19682e-14	NA	NA			720	6.53078e-29	6.53078e-29	6.49036e-28	5.19899e-28	5.72318e-17	2.55322e-14	NA	NA
Day3
P-value (chi-square test, pairwaise comparison between diferent treatments )											P-value corrected for multiple testing (Benjamini & Hochberg, 1995)
Treatment	0	30	60	120	180	240	360	480	720		Treatment	0	30	60	120	180	240	360	480	720
0											0
30	NA										30	NA
60	0.959905	0.966314									60	1	1
120	NA	NA	0.972827								120	NA	NA	1
180	6.26864e-07	7.59706e-07	9.25453e-06	9.21085e-07							180	8.72159e-07	1.01294e-06	1.13902e-05	1.17899e-06
240	9.14462e-09	1.16507e-08	1.94411e-07	1.48526e-08	0.434875						240	1.54015e-08	1.86411e-08	2.8278e-07	2.26326e-08	0.515407
360	7.28574e-27	1.20347e-26	1.04965e-24	1.98889e-26	5.46152e-13	6.66974e-11					360	4.66288e-26	6.41848e-26	3.05354e-24	9.09206e-26	1.16513e-12	1.25548e-10
480	5.92157e-26	9.77628e-26	8.43673e-24	1.61443e-25	1.84182e-12	1.66828e-10	1				480	2.36863e-25	3.47601e-25	2.2498e-23	5.16619e-25	3.68364e-12	2.96583e-10	1
720	2.46109e-30	4.08174e-30	3.75747e-28	6.7718e-30	1.191e-15	2.63053e-13	0.926988	NA			720	6.53078e-29	6.53078e-29	3.00597e-27	7.22325e-29	2.93169e-15	6.01263e-13	1	NA
Day4
P-value (chi-square test, pairwaise comparison between diferent treatments )											P-value corrected for multiple testing (Benjamini & Hochberg, 1995)
Treatment	0	30	60	120	180	240	360	480	720		Treatment	0	30	60	120	180	240	360	480	720
0											0
30	NA										30	NA
60	0.930747	0.957023									60	1	1
120	0.401252	0.428892	1								120	0.470434	0.486078	1
180	1.08272e-07	2.54909e-07	4.40336e-06	1.7917e-05							180	1.84062e-07	3.9395e-07	6.2381e-06	2.34299e-05
240	5.19921e-08	1.26805e-07	2.32366e-06	9.57526e-06	1						240	9.30385e-08	2.05304e-07	3.43497e-06	1.30223e-05	1
360	1.81453e-24	1.30828e-23	1.83297e-21	1.19873e-20	7.42654e-10	1.17325e-09					360	8.81342e-24	5.56019e-23	5.66554e-21	3.39641e-20	1.48531e-09	2.21615e-09
480	5.92157e-26	4.40621e-25	6.3037e-23	4.1001e-22	1.92505e-11	3.07826e-11	0.165873				480	4.02667e-25	2.49685e-24	2.3814e-22	1.39403e-21	4.36345e-11	6.5413e-11	0.201418
720	2.46109e-30	1.86584e-29	2.93406e-27	2.07023e-26	1.9597e-14	3.42291e-14	0.086346	NA			720	8.36772e-29	3.17193e-28	3.32527e-26	1.7597e-25	5.12537e-14	8.31277e-14	0.108732	NA

## Sheet: Offspring
Day1
Two-sided t-test comparing control conditions with each heat-shock treatment (exposure duration in minutes). Input values were the average number of offspring per adult in each replica.
Treatment (minutes at 35C)	p.val	adjusted p.value
30	0.0418969	0.047134
60	0.0405279	0.047134
120	0.0143838	0.0250823
180	0.0167215	0.0250823
240	0.0166648	0.0250823
360	0.0166648	0.0250823
480	0.0166648	0.0250823
720	0.0166648	0.0250823
